# Supplementary material for: A stratified survey dataset on internship experience, competencies, psychological capital, and employability of vocational students in Aceh, Indonesia
Source: Data Brief. 2026 Jun 20;67:112992. doi: 10.1016/j.dib.2026.112992 (PMC13333311; doi:10.1016/j.dib.2026.112992)
Supplement: Supplementary file 1 [file mmc1.xlsx]

## Sheet: Dataset
Gender	Age	school status	school accreditation	SIE1	SIE2	SIE3	SIE4	SIE5	SIE6	SIE7	SIE8	SIE9	SIE10	SIE11	SIE12	SIE13	SIE14	AVERAGE (SIE)	C1	C2	C3	C4	C5	C6	C7	C8	C9	C10	AVERAGE (C)	PsyCap1	PsyCap2	PsyCap3	PsyCap4	PsyCap5	PsyCap6	PsyCap7	PsyCap8	PsyCap9	PsyCap10	PsyCap11	PsyCap12	PsyCap13	PsyCap14	AVERAGE (PsyCap)	EVS1	EVS2	EVS3	EVS4	EVS5
1	2	1	1	4	5	4	4	5	5	4	5	4	5	3	4	5	5	4.42857	3	3	4	4	3	3	3	3	4	3	3.3	5	4	4	4	5	4	4	4	4	4	3	3	4	4	4	5	5	5	4	4
1	3	1	1	5	4	4	4	4	4	5	3	4	4	4	3	4	4	4	3	4	4	3	4	4	4	4	4	3	3.7	3	5	5	4	4	4	4	4	4	3	4	3	4	4	3.92857	3	4	4	4	3
1	3	1	1	4	5	4	4	4	3	3	4	4	4	4	5	3	5	4	3	4	3	3	3	4	3	4	4	3	3.4	4	5	4	5	4	4	5	3	4	3	4	3	4	3	3.92857	4	4	3	4	4
1	3	1	1	4	4	4	4	4	3	4	3	4	4	4	3	3	4	3.71429	4	4	4	4	4	4	4	4	4	3	3.9	4	4	4	4	4	4	4	4	4	4	4	4	4	4	4	4	4	4	4	4
1	2	1	1	4	5	4	4	4	5	4	5	4	4	4	4	5	5	4.35714	4	4	4	4	4	5	5	4	4	5	4.3	3	3	5	3	5	4	5	4	3	4	4	1	4	5	3.78571	4	4	4	4	5
1	2	1	1	5	5	5	5	5	5	5	4	5	5	4	3	5	5	4.71429	5	5	5	5	5	5	5	5	5	5	5	3	5	2	5	5	5	5	5	5	5	3	5	4	5	4.42857	4	5	3	5	5
1	3	1	1	5	5	5	4	4	4	3	4	5	4	4	5	4	5	4.35714	4	4	5	5	4	5	5	4	4	4	4.4	5	5	5	4	5	4	5	4	5	4	5	4	5	5	4.64286	4	5	4	4	4
1	2	1	1	4	4	4	3	4	4	4	3	4	4	4	3	4	4	3.78571	3	3	3	4	3	3	3	3	3	4	3.2	3	3	5	3	4	4	4	3	5	3	4	3	4	3	3.64286	3	3	3	3	3
1	3	1	1	4	5	4	4	4	4	5	4	4	4	4	5	4	5	4.28571	2	3	4	4	4	5	4	4	5	4	3.9	4	4	4	5	4	5	4	4	4	3	3	4	4	5	4.07143	4	4	5	4	5
1	2	1	1	4	4	4	4	4	4	4	4	4	4	4	4	4	4	4	4	4	4	4	4	4	4	4	4	4	4	4	4	4	4	4	4	5	4	4	4	4	4	4	4	4.07143	4	4	4	4	4
1	2	1	1	4	5	4	4	5	4	4	4	4	5	5	3	4	5	4.28571	4	4	4	4	4	4	4	4	4	4	4	4	4	5	4	4	4	4	4	5	4	4	4	5	4	4.21429	4	4	4	4	4
2	2	1	1	4	5	4	4	4	4	4	4	5	4	4	4	4	5	4.21429	5	4	4	4	4	4	4	4	4	3	4	4	5	5	4	5	4	4	4	5	4	4	4	5	4	4.35714	5	4	4	5	4
2	3	1	1	4	5	4	4	5	4	5	4	4	5	4	4	4	5	4.35714	3	4	4	4	3	4	4	3	4	4	3.7	4	4	5	4	5	4	5	4	5	3	4	4	4	4	4.21429	3	4	4	5	4
2	2	1	1	5	5	4	4	4	3	4	4	5	4	4	5	3	5	4.21429	4	4	3	3	4	4	3	4	4	4	3.7	4	5	5	5	5	3	5	3	5	4	4	3	5	5	4.35714	3	3	4	4	4
2	2	1	1	4	5	4	4	5	4	4	4	5	5	4	4	4	5	4.35714	4	4	4	4	4	4	4	4	5	4	4.1	4	5	5	4	5	5	5	4	5	4	4	4	5	4	4.5	4	4	4	4	4
2	2	1	1	4	4	3	3	3	3	3	3	4	3	4	4	3	4	3.42857	4	4	3	4	4	4	4	4	3	3	3.7	4	5	5	4	5	4	5	5	5	4	4	5	5	5	4.64286	4	4	5	5	4
2	3	1	1	3	5	3	4	4	4	4	3	4	4	4	2	4	5	3.78571	4	4	4	4	3	4	4	4	4	3	3.8	4	4	4	4	5	4	4	4	5	4	4	4	5	4	4.21429	4	4	4	4	4
2	1	1	1	4	5	4	4	5	4	3	4	4	5	4	4	4	5	4.21429	4	4	4	4	4	4	4	4	4	4	4	4	5	5	4	5	4	5	4	4	4	4	3	5	5	4.35714	4	4	4	4	4
2	2	1	1	4	4	3	3	2	3	3	4	4	2	4	3	3	4	3.28571	4	5	4	4	5	4	4	4	3	3	4	4	5	5	4	5	5	5	4	5	5	4	4	5	4	4.57143	5	4	4	3	4
2	2	1	1	4	4	5	5	4	2	4	4	4	4	4	3	2	4	3.78571	4	4	4	4	4	4	4	5	4	4	4.1	4	4	3	5	5	5	5	4	5	4	3	4	5	5	4.35714	4	4	4	4	4
2	2	1	1	5	5	4	4	4	3	4	4	5	4	4	5	3	5	4.21429	4	3	3	3	4	4	3	4	4	4	3.6	4	5	4	5	4	3	5	4	5	3	4	3	5	5	4.21429	3	3	4	4	3
2	3	1	1	4	5	5	5	4	3	5	5	5	4	4	3	3	5	4.28571	4	4	3	3	3	4	3	3	4	4	3.5	4	4	3	3	4	4	5	4	4	3	4	4	4	4	3.85714	4	4	4	3	4
2	2	1	1	4	5	4	5	5	4	4	5	4	5	4	5	4	5	4.5	5	5	4	4	4	4	4	4	5	3	4.2	4	5	5	4	5	5	5	5	5	4	4	5	5	5	4.71429	5	5	5	4	4
2	2	1	1	4	4	4	4	4	4	4	4	5	4	5	4	4	4	4.14286	3	4	2	3	4	4	3	1	2	4	3	4	4	5	4	5	4	5	4	5	4	3	3	3	3	4	4	4	4	5	5
2	2	1	1	2	3	2	1	3	2	4	4	4	3	3	1	2	3	2.64286	5	4	5	4	4	5	4	4	3	3	4.1	5	5	4	5	5	4	4	4	5	5	5	4	5	5	4.64286	5	2	4	5	4
2	3	1	1	5	5	4	4	5	4	5	3	4	5	3	2	4	5	4.14286	4	5	3	5	3	4	3	3	5	5	4	4	5	4	4	5	3	5	5	4	1	4	5	4	5	4.14286	5	5	5	5	4
2	1	1	1	4	4	3	3	4	4	4	3	5	4	4	3	4	4	3.78571	4	4	4	4	4	4	4	4	4	3	3.9	4	5	5	4	5	4	5	5	5	4	5	4	5	5	4.64286	4	4	4	3	4
2	1	1	1	4	5	4	4	4	4	4	4	4	4	4	3	4	5	4.07143	4	4	3	3	4	4	4	3	3	3	3.5	4	4	5	4	5	4	5	4	4	3	4	4	4	4	4.14286	3	4	3	4	4
2	2	1	1	4	4	5	3	4	3	5	5	5	4	4	4	3	4	4.07143	4	5	3	4	4	4	3	3	5	4	3.9	4	5	4	4	4	5	4	4	5	4	3	4	4	4	4.14286	4	3	4	4	3
2	2	1	1	3	4	5	2	3	5	3	4	5	3	5	2	5	4	3.78571	4	5	3	5	3	4	3	1	4	5	3.7	3	4	5	4	5	3	4	5	4	5	4	5	3	4	4.14286	4	5	2	3	2
2	2	1	1	4	2	4	3	3	4	4	2	4	3	2	3	4	2	3.14286	2	4	3	2	2	2	3	4	4	4	3	4	3	3	2	2	3	4	3	2	4	4	3	2	3	3	3	4	4	4	4
2	2	1	1	4	5	4	4	4	4	4	4	4	4	4	3	4	5	4.07143	4	4	3	3	4	4	4	3	3	2	3.4	4	4	5	4	5	4	5	4	4	3	4	4	4	4	4.14286	3	4	3	4	4
2	3	1	1	4	4	4	4	5	3	5	4	4	5	5	3	3	4	4.07143	4	4	4	4	4	4	4	4	3	3	3.8	4	5	5	4	5	5	5	4	5	3	4	4	5	5	4.5	4	5	5	3	4
1	2	1	1	5	4	4	4	4	4	4	4	4	4	4	4	4	4	4.07143	4	3	3	4	4	4	4	4	4	4	3.8	4	4	4	4	4	4	4	4	4	3	3	3	3	3	3.64286	3	3	3	3	4
1	2	1	1	4	4	4	3	5	4	4	3	4	5	4	5	4	4	4.07143	4	5	4	3	4	3	4	5	4	5	4.1	4	5	4	3	5	4	5	4	5	3	5	3	4	5	4.21429	5	4	4	5	4
1	3	1	2	3	5	4	3	4	4	4	4	5	4	4	4	4	5	4.07143	4	4	3	4	3	4	4	4	4	3	3.7	4	4	4	4	4	4	5	4	4	4	4	4	4	3	4	3	1	3	4	4
2	2	1	2	1	4	1	3	1	4	3	4	4	1	4	3	4	4	2.92857	4	4	1	2	4	2	2	1	1	3	2.4	4	4	4	2	4	1	4	1	2	2	3	1	4	3	2.78571	2	3	3	2	2
2	2	1	2	4	4	4	4	4	3	5	4	5	4	4	3	3	4	3.92857	4	5	3	4	4	4	4	4	4	3	3.9	4	4	5	4	4	4	5	4	4	4	4	4	4	5	4.21429	3	4	4	3	4
1	2	1	2	3	4	2	3	4	3	5	3	5	4	4	4	3	4	3.64286	3	4	3	4	4	4	3	3	4	2	3.4	2	4	5	3	4	4	4	3	5	1	4	3	5	4	3.64286	4	5	4	4	3
2	2	1	2	3	2	3	3	3	2	3	4	4	3	2	2	2	2	2.71429	5	5	4	4	4	5	4	4	4	4	4.3	4	4	4	3	4	5	3	3	2	4	5	5	5	5	4	4	3	3	4	4
2	3	1	2	4	4	3	3	4	3	3	3	3	4	4	3	3	4	3.42857	3	3	3	3	3	4	3	3	3	3	3.1	4	4	4	4	3	3	4	4	4	4	4	4	4	4	3.85714	3	4	3	4	3
2	2	1	2	4	4	3	4	5	3	4	4	4	5	4	3	3	4	3.85714	3	3	3	4	4	3	4	4	4	4	3.6	4	4	4	3	5	3	4	5	5	4	4	3	4	4	4	4	4	3	4	4
1	3	1	1	4	4	3	4	3	3	5	4	4	3	4	3	3	4	3.64286	4	3	3	3	4	3	4	3	4	3	3.4	4	4	4	3	4	4	5	4	4	4	4	4	4	3	3.92857	4	4	3	2	3
2	3	1	1	4	4	1	4	4	4	4	5	5	4	4	1	4	4	3.71429	1	4	1	1	1	2	2	2	2	2	1.8	1	1	4	4	4	4	4	1	4	4	4	1	5	1	3	2	4	2	2	2
2	3	1	1	3	4	4	4	4	2	4	5	5	4	4	2	2	4	3.64286	4	5	3	3	3	3	4	4	4	3	3.6	4	5	4	5	5	4	4	4	5	4	5	4	4	4	4.35714	3	3	3	3	4
2	3	1	1	4	4	4	4	5	5	4	3	4	5	5	4	5	4	4.28571	4	4	4	4	5	4	4	5	5	4	4.3	4	5	4	4	5	4	4	4	5	4	5	4	5	5	4.42857	5	5	4	4	4
2	3	1	1	4	4	4	4	5	5	4	3	4	5	4	4	5	4	4.21429	4	4	4	4	4	4	4	5	5	4	4.2	4	4	4	4	5	5	4	4	5	4	5	4	5	5	4.42857	4	5	4	4	4
1	3	1	1	4	4	4	4	4	2	5	2	3	4	3	5	2	4	3.57143	4	3	4	5	4	3	3	3	4	3	3.6	4	4	5	5	5	4	5	3	5	3	4	4	5	5	4.35714	4	3	2	2	4
2	3	1	1	4	4	3	4	4	4	4	5	5	4	3	4	4	4	4	3	3	3	3	4	4	4	4	4	2	3.4	3	4	5	4	4	4	4	4	4	3	4	4	4	4	3.92857	3	2	3	4	3
2	3	1	1	4	4	3	1	4	4	2	5	5	4	3	4	4	4	3.64286	3	3	3	3	3	3	3	3	3	3	3	4	4	5	4	4	4	4	4	4	3	4	4	4	4	4	3	2	3	4	3
2	3	1	1	4	4	2	4	3	5	4	3	4	3	5	4	5	4	3.85714	4	4	2	2	3	3	3	4	4	3	3.2	2	4	4	1	4	4	4	4	2	2	4	2	3	4	3.14286	4	5	3	4	3
1	3	1	1	4	4	3	4	4	4	4	5	5	4	3	4	4	4	4	3	3	3	3	4	4	4	4	4	2	3.4	3	4	5	4	4	4	4	4	4	3	4	4	4	4	3.92857	3	2	3	4	3
2	2	1	1	4	4	4	4	4	3	2	2	3	4	4	3	3	4	3.42857	4	5	3	4	3	4	5	3	4	5	4	4	4	5	4	3	3	4	4	5	3	4	4	5	5	4.07143	3	3	4	5	3
2	2	1	1	4	4	3	4	3	3	4	4	4	3	4	3	3	4	3.57143	4	4	3	3	3	4	4	3	4	4	3.6	3	4	5	5	5	5	5	4	5	3	4	4	4	4	4.28571	4	4	4	4	4
1	2	1	1	3	4	3	3	4	3	4	5	4	4	4	3	3	4	3.64286	4	4	3	3	3	4	4	3	4	4	3.6	3	4	5	4	5	4	5	4	5	3	4	4	4	4	4.14286	4	4	4	4	4
2	3	1	1	4	4	4	4	4	3	5	4	4	4	3	3	3	4	3.78571	4	3	3	3	4	4	3	4	4	4	3.6	3	4	4	5	5	5	5	4	5	3	3	4	3	4	4.07143	3	3	4	4	3
1	2	1	1	4	4	4	4	4	3	4	4	4	4	4	4	3	4	3.85714	4	3	3	4	4	4	3	3	4	4	3.6	4	4	5	4	5	4	5	3	5	3	4	4	4	5	4.21429	4	3	3	3	4
1	3	1	1	4	5	4	5	5	4	5	5	5	5	4	4	4	5	4.57143	5	4	4	4	4	4	4	4	4	4	4.1	4	5	5	4	5	5	5	4	4	5	4	4	5	4	4.5	4	4	4	5	4
2	2	1	1	4	5	4	5	5	4	5	5	5	5	4	5	4	5	4.64286	5	4	4	5	4	5	4	4	5	4	4.4	4	4	5	5	5	4	5	4	4	5	5	4	5	4	4.5	4	4	4	5	4
2	3	1	1	4	5	4	4	4	4	4	4	4	4	5	5	4	5	4.28571	4	4	4	4	3	4	3	3	4	3	3.6	4	4	5	4	5	4	5	4	5	4	4	4	5	5	4.42857	4	4	3	4	4
1	1	1	1	4	5	4	5	5	4	4	4	4	5	4	3	4	5	4.28571	3	3	4	4	4	4	4	4	4	4	3.8	4	4	5	4	5	4	4	4	5	4	4	5	3	4	4.21429	4	4	5	4	4
1	2	1	1	5	4	4	5	5	5	4	3	5	5	4	4	5	4	4.42857	4	4	4	4	3	5	5	4	5	3	4.1	4	4	5	5	5	5	5	4	5	3	4	3	5	5	4.42857	5	3	4	4	3
1	2	1	1	5	5	5	5	5	5	4	5	5	5	5	5	5	5	4.92857	5	5	5	5	5	5	4	5	5	5	4.9	5	4	5	4	5	5	5	5	5	5	5	5	5	5	4.85714	5	5	5	5	5
1	2	1	1	4	5	4	4	4	5	5	5	5	4	4	4	5	5	4.5	4	4	4	3	4	5	4	4	5	4	4.1	4	5	5	4	4	5	4	4	4	3	4	3	5	3	4.07143	3	4	3	4	3
1	2	1	1	5	5	5	5	5	5	5	5	5	5	5	5	5	5	5	5	5	5	5	5	5	5	5	5	5	5	5	5	5	5	5	5	5	5	5	5	5	5	5	5	5	5	5	5	5	5
2	3	1	1	4	5	4	3	4	5	5	4	4	4	2	4	5	5	4.14286	5	4	3	3	4	4	4	3	3	3	3.6	3	3	4	4	5	4	5	4	5	4	5	4	4	4	4.14286	4	3	4	3	3
1	2	1	1	4	5	5	5	5	5	5	5	5	5	5	5	5	5	4.92857	5	5	5	4	5	4	5	5	5	4	4.7	5	5	5	5	5	5	5	5	5	5	5	5	5	5	5	5	5	5	5	5
2	2	1	1	4	4	4	4	5	4	4	5	5	5	5	4	4	4	4.35714	4	4	4	4	4	4	4	4	4	4	4	4	5	4	5	5	4	4	4	4	3	4	4	4	4	4.14286	4	4	4	4	4
2	2	1	1	4	5	3	3	3	5	5	4	5	3	4	5	5	5	4.21429	5	5	4	4	5	4	4	4	4	4	4.3	3	4	4	3	5	4	5	4	5	3	4	4	5	5	4.14286	5	5	4	4	5
2	2	1	1	3	4	3	4	5	5	4	5	5	5	5	4	5	4	4.35714	5	4	4	5	3	5	4	4	4	4	4.2	4	5	5	3	5	4	4	4	5	4	4	4	5	4	4.28571	4	4	4	3	5
2	2	1	1	3	4	3	4	5	4	4	5	5	5	5	4	4	4	4.21429	5	4	4	5	3	5	4	4	4	4	4.2	4	5	5	3	5	4	4	4	5	4	4	4	5	4	4.28571	4	4	4	3	5
1	3	1	1	3	4	3	2	4	2	4	2	4	4	2	3	2	4	3.07143	4	4	2	2	3	4	3	2	2	3	2.9	4	4	4	3	3	3	3	2	4	3	2	3	4	4	3.28571	4	3	3	2	2
1	2	1	1	3	4	4	4	1	4	1	4	5	1	4	4	4	4	3.35714	4	3	3	4	5	5	4	3	2	4	3.7	4	4	3	5	2	3	4	4	4	4	5	4	4	5	3.92857	4	3	3	4	4
2	1	1	1	4	5	3	4	5	4	4	4	5	5	5	4	4	5	4.35714	5	4	5	5	4	4	5	4	4	4	4.4	4	4	5	5	5	5	5	4	4	4	4	4	5	5	4.5	4	4	4	5	5
2	2	1	2	4	5	4	4	4	4	5	4	4	4	3	5	4	5	4.21429	3	4	4	3	4	4	4	4	5	4	3.9	4	3	5	4	5	4	4	4	5	3	4	4	4	4	4.07143	4	4	4	3	4
2	2	1	2	4	5	4	4	5	5	4	4	5	5	5	5	5	5	4.64286	5	5	4	4	4	5	5	5	5	4	4.6	4	4	5	4	5	4	5	4	5	4	5	5	4	5	4.5	4	4	4	4	5
2	2	1	2	5	5	4	4	1	4	1	5	1	1	5	4	4	5	3.5	4	4	4	4	4	4	5	4	4	4	4.1	5	4	5	5	5	5	5	3	5	4	4	4	5	5	4.57143	4	4	3	5	4
2	2	1	2	4	5	4	3	4	4	5	5	4	4	5	2	4	5	4.14286	3	4	4	5	3	4	5	3	4	2	3.7	4	5	4	5	4	5	4	3	5	4	3	4	4	5	4.21429	3	2	4	3	2
2	3	1	2	3	5	4	4	4	4	4	3	4	4	4	4	4	5	4	4	4	4	4	4	4	5	4	3	5	4.1	4	4	4	5	4	5	5	4	5	4	4	4	4	5	4.35714	4	4	4	4	5
2	1	1	2	4	4	3	4	4	2	4	4	5	4	4	4	2	4	3.71429	3	4	3	3	3	4	4	3	3	3	3.3	4	4	5	5	5	5	5	4	5	4	4	3	4	3	4.28571	3	4	4	3	3
2	3	1	2	3	5	2	4	5	5	4	4	4	5	4	4	5	5	4.21429	4	4	4	4	4	4	4	4	4	4	4	4	4	4	4	5	4	5	4	5	4	4	4	5	5	4.35714	4	4	4	4	4
2	2	1	2	4	5	4	4	4	4	4	4	4	4	4	4	4	5	4.14286	4	4	4	4	4	4	4	4	4	4	4	4	4	5	3	5	4	5	4	5	4	4	4	5	5	4.35714	4	4	4	4	4
2	2	1	2	3	5	2	4	5	5	4	4	4	5	4	4	5	5	4.21429	4	4	4	4	4	4	4	4	4	4	4	4	4	4	4	5	4	5	4	5	4	4	4	4	5	4.28571	4	4	4	4	4
2	3	1	2	3	5	2	4	5	5	4	4	5	5	4	4	5	5	4.28571	4	5	4	4	4	4	4	4	4	5	4.2	4	4	4	4	5	5	5	4	5	3	4	4	4	5	4.28571	3	5	4	3	3
2	2	2	1	4	2	3	4	2	2	4	1	3	2	3	4	2	2	2.71429	3	4	3	3	3	4	4	3	3	3	3.3	4	4	5	3	4	5	5	4	5	3	4	3	4	3	4	3	4	4	3	3
2	2	2	1	4	2	3	4	2	2	4	1	3	2	3	4	2	2	2.71429	3	4	3	3	3	4	4	3	3	3	3.3	4	4	5	4	5	5	5	4	5	3	4	3	4	3	4.14286	3	4	4	3	3
2	2	2	1	3	5	2	4	4	5	4	4	5	4	4	5	5	5	4.21429	4	4	5	3	4	4	4	4	5	3	4	5	3	5	4	5	4	5	4	5	3	4	4	5	5	4.35714	3	5	4	3	3
2	2	2	1	3	5	4	5	4	4	4	5	5	4	5	3	4	5	4.28571	4	4	3	3	4	4	3	3	3	3	3.4	3	4	5	5	5	4	5	4	5	3	3	3	4	4	4.07143	3	3	4	5	4
2	2	1	1	5	5	4	5	5	4	4	5	5	5	4	4	4	5	4.57143	5	5	4	4	4	5	4	5	4	4	4.4	4	5	5	4	5	5	5	5	5	5	5	5	5	5	4.85714	5	4	4	4	5
2	2	1	1	5	5	4	5	5	4	4	5	5	5	4	5	4	5	4.64286	4	3	5	5	4	5	5	5	5	3	4.4	5	5	5	4	5	4	5	5	5	3	4	4	4	5	4.5	4	4	5	4	4
2	2	1	1	4	5	4	4	5	5	5	5	5	5	5	4	5	5	4.71429	5	5	5	5	5	5	5	5	5	5	5	5	5	5	5	5	5	5	5	5	5	5	5	5	5	5	5	5	5	4	5
2	1	1	1	4	4	3	4	5	4	5	3	4	5	4	4	4	4	4.07143	4	4	4	3	4	5	4	5	4	4	4.1	4	4	5	4	4	4	5	4	4	3	4	4	5	5	4.21429	4	4	4	4	4
2	2	1	1	4	4	4	4	4	4	4	4	4	4	4	4	4	4	4	4	4	4	4	4	3	4	4	4	4	3.9	4	4	4	4	4	4	5	4	4	4	4	4	4	4	4.07143	4	3	4	4	3
2	2	1	1	4	5	5	5	5	5	4	5	5	5	5	4	5	5	4.78571	4	4	4	4	4	4	4	4	4	4	4	4	4	5	5	5	4	5	4	5	5	5	4	5	4	4.57143	4	4	4	5	4
2	2	1	1	4	4	5	3	4	4	3	4	4	4	4	4	4	4	3.92857	3	3	2	4	4	4	4	3	3	3	3.3	3	3	4	2	3	4	3	3	4	4	3	2	2	4	3.14286	4	3	3	1	3
2	2	1	1	4	5	4	4	5	5	4	5	4	5	4	5	5	5	4.57143	4	4	4	3	4	4	4	4	4	4	3.9	4	4	4	3	5	4	4	4	5	3	4	3	4	4	3.92857	4	3	4	2	4
2	2	1	1	4	5	4	4	4	4	4	4	5	4	5	4	4	5	4.28571	4	4	4	3	4	4	4	4	4	4	3.9	4	4	4	4	4	4	5	4	5	4	4	4	4	5	4.21429	3	5	4	4	3
2	3	1	1	5	5	5	5	4	5	4	4	4	4	4	4	5	5	4.5	4	4	4	3	4	4	4	4	4	4	3.9	4	4	5	5	5	5	4	4	5	4	4	5	5	5	4.57143	4	4	4	4	4
2	2	1	1	4	4	3	4	4	4	4	4	5	4	4	4	4	4	4	4	4	3	4	4	4	4	3	4	3	3.7	3	5	5	5	4	5	4	3	5	3	4	3	5	4	4.14286	3	3	2	3	4
2	2	1	1	4	4	4	5	4	4	4	4	4	4	4	3	4	4	4	4	3	5	5	4	4	4	4	3	3	3.9	5	5	5	4	5	5	5	5	5	4	4	4	4	5	4.64286	4	4	4	4	4
2	3	1	1	4	4	5	5	4	4	4	4	4	4	4	4	4	4	4.14286	4	4	4	4	4	4	4	5	5	4	4.2	4	5	4	4	5	4	4	4	5	4	5	4	5	4	4.35714	5	5	5	4	5
2	2	1	1	4	5	4	5	4	4	5	4	4	4	4	4	4	5	4.28571	4	4	4	3	4	5	4	4	4	4	4	4	4	5	4	5	4	5	4	5	5	4	4	5	4	4.42857	4	4	4	4	4
2	2	1	1	4	5	3	4	5	4	4	4	5	5	4	4	4	5	4.28571	4	4	3	3	4	3	3	3	4	3	3.4	4	4	5	3	4	4	4	4	5	4	4	4	3	3	3.92857	3	3	3	3	4
2	2	1	1	4	5	3	4	5	4	4	4	4	5	5	4	4	5	4.28571	4	4	3	3	4	3	3	3	4	3	3.4	4	4	5	3	4	4	4	4	5	4	4	3	3	3	3.85714	3	3	3	3	4
2	2	1	1	4	4	4	4	5	5	5	4	5	5	4	4	5	4	4.42857	4	4	4	5	4	4	4	4	5	4	4.2	4	5	5	5	4	4	4	4	5	4	4	4	5	5	4.42857	4	4	4	3	4
2	2	1	1	4	5	4	3	4	4	3	3	3	4	4	5	4	5	3.92857	3	4	4	4	3	5	4	4	4	3	3.8	4	5	5	5	5	5	5	4	5	4	4	5	5	4	4.64286	4	5	4	4	5
2	2	1	1	4	4	4	4	4	5	5	5	4	4	4	4	5	4	4.28571	4	5	4	4	4	4	4	4	4	4	4.1	4	5	5	5	5	4	5	4	5	4	5	4	4	5	4.57143	4	5	5	5	5
2	2	1	1	4	4	3	3	4	4	3	2	4	4	4	4	4	4	3.64286	4	4	4	3	3	3	3	3	3	3	3.3	4	4	4	5	5	5	5	4	5	4	4	3	4	4	4.28571	3	4	4	3	3
2	2	1	1	4	5	5	4	4	4	4	5	4	4	5	4	4	5	4.35714	4	4	4	4	5	4	4	3	4	4	4	4	4	4	5	5	5	5	4	5	4	4	4	4	4	4.35714	3	3	4	3	4
2	2	1	1	4	5	4	4	4	5	4	4	5	4	4	4	5	5	4.35714	4	4	4	3	4	4	4	4	4	4	3.9	4	4	4	3	4	3	5	4	5	3	4	3	4	4	3.85714	4	3	4	4	4
1	2	1	1	4	4	4	4	3	4	4	4	4	3	4	2	4	4	3.71429	4	4	3	3	3	4	4	3	4	3	3.5	4	4	4	5	5	4	5	4	5	4	5	4	4	4	4.35714	4	4	3	3	3
1	2	1	1	4	5	4	4	3	4	5	4	5	3	3	5	4	5	4.14286	4	5	4	4	4	4	4	5	4	4	4.2	5	4	5	4	4	5	5	4	5	4	4	4	5	4	4.42857	4	5	4	4	4
2	2	1	1	4	5	4	5	3	5	5	4	5	3	3	5	5	5	4.35714	4	4	4	4	4	5	4	4	4	4	4.1	4	5	5	2	5	4	5	4	5	4	4	4	5	5	4.35714	4	5	4	4	5
2	2	1	2	4	5	5	5	3	4	3	3	4	3	3	4	4	5	3.92857	5	4	4	4	4	5	5	4	5	4	4.4	5	5	5	5	5	4	5	4	5	4	4	5	5	5	4.71429	5	4	5	4	4
2	2	1	2	4	5	5	4	3	4	3	4	4	3	3	4	4	5	3.92857	4	3	3	4	4	5	5	4	4	3	3.9	5	5	5	4	5	4	5	4	5	3	5	4	5	5	4.57143	5	4	5	3	4
2	2	1	2	4	5	3	4	5	5	5	5	5	5	4	5	5	5	4.64286	4	4	4	4	4	4	4	4	4	3	3.9	3	3	5	5	5	5	4	4	5	2	4	3	4	4	4	4	5	4	4	4
2	2	1	2	4	5	4	4	4	5	4	4	5	4	4	2	5	5	4.21429	4	4	3	3	3	4	3	3	4	4	3.5	4	3	5	5	5	4	4	4	5	4	4	5	4	4	4.28571	3	4	4	4	4
1	2	1	2	4	5	4	4	5	4	4	4	5	5	4	4	4	5	4.35714	4	4	4	4	4	4	4	3	4	4	3.9	4	4	5	5	5	5	5	4	5	4	5	4	5	4	4.57143	4	4	4	4	4
1	2	1	2	4	4	4	4	4	5	4	5	5	4	4	4	5	4	4.28571	4	4	4	4	4	4	4	4	4	4	4	4	4	4	4	4	4	4	4	5	4	4	4	4	4	4.07143	4	4	4	4	4
1	2	1	2	5	5	4	5	5	5	5	5	5	5	5	5	5	5	4.92857	5	3	3	3	2	2	2	1	2	2	2.5	5	3	5	1	5	5	5	3	5	5	5	1	3	5	4	3	4	5	5	3
1	2	1	2	3	5	4	3	5	5	3	3	5	5	4	3	5	5	4.14286	3	5	4	4	4	5	5	4	5	3	4.2	4	5	5	4	4	4	5	4	4	3	4	3	3	5	4.07143	4	4	4	5	4
1	2	1	2	4	5	4	4	4	5	5	4	5	4	5	5	5	5	4.57143	5	5	4	4	4	4	5	5	5	5	4.6	5	4	5	5	5	5	5	4	5	5	5	4	5	5	4.78571	4	5	5	5	4
1	2	1	2	4	4	2	4	4	4	5	3	5	4	4	3	4	4	3.85714	4	4	4	3	3	3	4	3	3	3	3.4	4	4	4	4	5	5	4	4	5	5	4	3	5	4	4.28571	4	4	4	3	4
1	2	1	2	3	4	2	3	3	3	4	2	2	3	3	2	3	4	2.92857	4	5	3	3	4	4	4	4	5	5	4.1	4	5	5	4	5	5	5	4	5	3	4	4	3	4	4.28571	4	5	4	2	3
1	2	1	2	3	4	4	4	3	3	3	4	3	3	2	1	3	4	3.14286	3	3	5	3	3	3	5	3	3	5	3.6	4	4	4	3	4	4	4	3	4	2	3	3	3	3	3.42857	2	3	5	3	3
1	2	1	2	4	5	5	5	4	4	5	5	5	4	5	5	4	5	4.64286	4	4	4	4	5	4	4	4	5	4	4.2	4	5	5	4	5	5	5	5	4	4	4	4	5	4	4.5	4	4	4	5	4
1	3	1	2	5	5	5	4	5	5	5	5	5	5	4	5	5	5	4.85714	4	4	4	5	4	4	3	4	4	4	4	4	5	5	5	4	5	4	4	4	5	5	4	5	5	4.57143	4	4	3	4	4
1	2	1	2	4	5	4	5	5	5	5	5	5	5	4	3	5	5	4.64286	4	5	4	4	4	4	4	4	4	4	4.1	5	5	5	4	5	5	5	4	5	4	5	4	4	5	4.64286	5	5	4	4	4
1	2	1	2	4	4	4	4	4	4	4	4	4	4	4	4	4	4	4	4	4	4	3	4	4	4	4	3	3	3.7	4	4	4	3	4	4	5	4	5	4	4	4	4	5	4.14286	4	4	4	4	4
1	2	1	2	4	5	4	4	5	5	5	4	5	5	4	4	5	5	4.57143	5	5	5	5	5	5	5	5	5	5	5	5	5	5	5	5	5	5	5	5	5	5	5	5	5	5	5	5	5	5	5
1	2	1	2	5	4	4	4	4	5	4	4	4	4	5	4	5	4	4.28571	4	4	4	5	5	5	4	4	4	4	4.3	4	4	4	4	4	5	5	4	4	3	4	4	4	4	4.07143	4	5	4	5	4
1	2	1	2	5	5	5	5	5	5	5	5	5	5	5	5	5	5	5	5	5	5	5	5	5	4	4	3	3	4.4	5	5	5	5	5	5	5	5	5	5	5	5	5	5	5	3	5	4	4	4
1	2	1	2	4	4	4	4	4	4	4	4	5	4	4	3	4	4	4	4	4	5	4	4	4	4	4	4	4	4.1	4	4	4	4	4	4	5	4	5	4	5	4	4	4	4.21429	4	4	4	4	4
1	2	1	1	4	5	3	5	5	3	4	4	4	5	4	2	3	5	4	5	5	4	5	4	4	4	4	5	5	4.5	4	5	5	4	5	5	5	4	5	3	4	3	4	4	4.28571	4	4	4	4	4
1	2	1	1	3	3	4	3	3	3	3	3	3	3	3	4	3	3	3.14286	4	4	4	3	4	4	4	3	4	4	3.8	4	4	4	4	4	4	5	4	5	4	4	4	4	4	4.14286	4	2	4	3	4
1	2	1	1	4	4	4	5	4	3	1	3	4	4	1	3	3	4	3.35714	4	4	3	2	5	4	5	4	5	4	4	5	5	5	3	5	4	5	4	3	4	4	3	5	3	4.14286	4	2	4	1	4
1	2	1	1	4	4	4	3	4	4	4	4	4	4	3	4	4	4	3.85714	4	4	3	3	3	4	3	4	4	4	3.6	4	4	4	4	4	4	4	3	4	3	4	3	4	4	3.78571	3	3	3	4	4
1	3	1	1	4	5	3	4	4	3	4	3	4	4	4	3	3	5	3.78571	4	4	4	3	4	4	4	3	4	3	3.7	4	4	5	4	4	3	4	3	5	3	4	4	4	4	3.92857	4	4	3	3	3
1	3	1	1	4	3	2	3	4	3	4	3	4	4	3	3	3	3	3.28571	3	4	3	3	3	4	3	3	4	4	3.4	3	4	4	4	4	3	4	3	4	3	4	3	4	3	3.57143	3	4	4	3	4
1	2	1	1	4	4	3	3	4	3	4	3	4	4	4	3	3	4	3.57143	3	3	4	3	4	4	4	4	4	4	3.7	3	4	4	4	4	3	4	3	4	3	4	4	5	5	3.85714	4	4	3	3	4
1	3	1	1	4	3	3	3	4	3	4	3	4	4	4	4	3	3	3.5	3	3	3	3	4	4	3	3	4	4	3.4	4	4	4	4	4	4	4	3	4	3	3	3	3	4	3.64286	3	4	4	3	3
1	3	1	1	4	4	3	4	4	3	3	3	3	4	4	4	3	4	3.57143	4	4	4	4	4	4	4	4	4	4	4	4	4	4	4	4	4	4	4	4	4	4	4	4	4	4	4	4	4	4	4
1	3	1	1	4	4	4	4	4	5	4	4	5	4	4	4	5	4	4.21429	4	4	4	4	4	4	3	4	4	4	3.9	4	3	4	4	4	3	4	4	4	3	4	3	4	4	3.71429	3	4	4	4	4
1	3	1	1	3	4	3	4	4	4	4	3	3	4	4	4	4	4	3.71429	4	3	4	4	4	3	4	4	3	3	3.6	4	5	4	4	5	4	4	4	5	4	5	4	4	4	4.28571	3	4	3	3	4
1	2	1	1	4	3	3	4	4	3	4	3	4	4	4	4	3	3	3.57143	4	4	3	4	3	4	3	3	4	3	3.5	4	4	4	4	4	4	4	3	4	3	4	4	4	4	3.85714	4	3	3	4	3
1	3	1	1	4	4	4	4	5	3	4	4	4	5	3	4	3	4	3.92857	5	5	4	3	3	4	3	3	4	3	3.7	4	5	5	3	4	4	4	4	4	4	5	4	5	5	4.28571	3	4	4	3	3
1	2	1	1	4	4	3	4	4	4	4	4	4	4	4	4	4	4	3.92857	4	4	4	3	3	3	4	3	4	4	3.6	4	4	5	4	4	4	5	4	4	4	4	3	4	4	4.07143	3	4	3	3	3
2	2	1	1	3	4	4	4	4	4	4	5	5	4	4	4	4	4	4.07143	5	5	5	4	4	4	5	4	5	5	4.6	4	4	4	5	5	5	4	4	4	4	4	4	5	5	4.35714	4	4	4	4	4
2	3	1	1	5	5	4	4	5	4	4	4	4	5	3	4	4	5	4.28571	4	3	3	3	5	4	5	4	3	3	3.7	5	4	5	4	5	4	5	4	4	4	3	4	4	5	4.28571	4	5	5	4	4
2	2	1	1	3	5	3	4	4	4	4	4	5	4	3	4	4	5	4	4	4	4	4	4	4	5	3	4	3	3.9	4	4	4	4	5	5	4	3	4	3	4	3	5	5	4.07143	4	4	4	4	4
1	2	1	1	3	4	3	4	5	5	5	5	5	5	4	5	5	4	4.42857	4	4	4	3	3	4	3	3	3	3	3.4	5	4	5	5	5	5	5	3	4	3	4	4	4	4	4.28571	3	4	4	3	3
2	2	1	1	4	4	3	3	3	4	1	3	2	3	4	4	4	4	3.28571	4	4	4	4	4	4	4	4	4	4	4	4	4	4	4	4	4	4	4	4	4	4	4	4	4	4	4	5	4	4	4
1	3	1	1	5	3	4	4	5	4	5	5	3	5	4	4	4	3	4.14286	4	4	3	5	4	4	4	4	3	4	3.9	4	5	4	5	5	4	5	4	4	4	3	4	4	4	4.21429	4	3	4	4	4
1	3	1	1	4	5	5	3	2	4	4	2	3	2	3	4	4	5	3.57143	2	2	3	3	4	3	4	3	4	3	3.1	4	5	4	2	5	4	4	3	4	3	2	3	4	4	3.64286	3	4	3	3	4
2	2	1	1	4	5	4	4	5	4	5	4	5	5	5	5	4	5	4.57143	5	5	5	4	4	5	4	5	5	5	4.7	4	5	5	5	5	4	5	5	5	4	5	4	5	5	4.71429	3	3	4	3	4
2	2	1	1	4	5	3	4	4	4	4	4	4	4	4	2	4	5	3.92857	4	4	4	4	4	4	4	4	3	4	3.9	5	4	5	4	5	4	5	4	5	4	5	4	5	5	4.57143	4	4	4	4	4
1	3	1	1	5	5	4	4	3	4	4	5	3	3	4	5	4	5	4.14286	4	3	4	5	4	5	5	4	4	5	4.3	4	5	5	4	5	4	5	4	4	4	4	4	4	3	4.21429	4	5	4	3	4
1	2	1	1	3	2	4	5	3	4	5	4	4	3	2	2	4	2	3.35714	4	3	4	2	3	3	3	3	4	3	3.2	4	4	4	3	4	4	4	3	4	3	4	2	4	4	3.64286	4	3	4	4	3
2	2	1	1	4	4	4	4	4	4	4	4	5	4	4	3	4	4	4	4	4	4	4	4	4	4	4	4	4	4	4	4	4	4	4	4	4	4	4	3	4	4	4	4	3.92857	4	5	4	5	5
1	2	1	1	5	5	5	5	4	3	5	4	4	4	4	4	3	5	4.28571	4	5	5	5	5	5	5	5	5	5	4.9	5	5	5	4	5	5	5	5	5	4	5	4	5	5	4.78571	5	5	5	4	5
1	2	1	1	4	4	3	4	4	4	3	3	4	4	3	3	4	4	3.64286	4	4	4	3	4	4	4	3	3	3	3.6	4	4	4	4	4	3	4	4	5	4	4	3	4	3	3.85714	4	4	4	5	4
2	2	1	1	4	4	4	3	4	4	4	3	3	4	4	4	4	4	3.78571	4	4	4	4	4	4	4	4	4	4	4	4	4	4	3	4	4	4	4	4	4	4	4	4	4	3.92857	4	4	4	4	4
2	2	1	1	2	2	3	4	1	2	1	3	2	1	1	2	2	2	2	2	3	2	3	2	3	2	3	2	3	2.5	5	3	5	4	4	3	5	5	3	2	3	4	2	3	3.64286	3	3	3	2	3
2	2	1	1	5	5	4	5	5	5	5	5	5	5	5	5	5	5	4.92857	5	4	4	5	4	5	5	4	4	4	4.4	4	5	5	5	5	5	5	5	5	5	5	4	5	4	4.78571	5	5	4	5	4
2	3	1	1	4	4	4	4	4	4	4	4	3	4	4	4	4	4	3.92857	4	5	5	5	4	4	5	5	4	4	4.5	4	4	4	5	5	5	5	5	5	5	5	5	5	5	4.78571	4	4	4	4	4
2	2	1	1	4	5	4	4	4	4	5	5	4	4	5	5	4	5	4.42857	4	4	4	4	4	4	4	4	4	4	4	4	4	4	4	5	4	4	4	4	4	4	4	4	4	4.07143	3	4	4	4	4
1	2	1	1	4	4	4	4	5	4	4	5	5	5	4	4	4	4	4.28571	4	4	4	5	5	5	4	4	4	4	4.3	4	5	5	4	4	4	5	4	4	4	4	4	4	5	4.28571	4	4	4	4	5
1	2	1	1	4	5	4	4	4	4	4	4	4	4	4	4	4	5	4.14286	4	4	4	4	4	4	4	4	4	4	4	4	4	4	4	5	4	4	4	5	3	4	4	5	4	4.14286	4	4	4	4	4
1	2	1	2	4	5	4	4	3	4	4	3	1	3	4	4	4	5	3.71429	5	5	3	3	4	3	2	2	4	4	3.5	3	4	4	2	3	4	4	4	4	2	4	4	2	4	3.42857	2	5	4	4	2
1	2	1	2	4	5	3	4	4	4	5	5	5	4	4	4	4	5	4.28571	4	4	3	3	4	3	4	3	4	3	3.5	3	4	4	2	4	4	4	4	4	3	4	3	4	4	3.64286	4	4	4	3	4
1	3	1	2	4	5	4	4	4	4	4	5	5	4	4	4	4	5	4.28571	4	3	3	3	4	4	3	4	4	3	3.5	3	4	3	2	3	4	4	4	3	3	4	3	3	3	3.28571	3	3	3	3	3
2	2	1	2	4	4	4	4	5	4	4	4	5	5	4	4	4	4	4.21429	5	4	4	3	4	4	3	3	4	4	3.8	5	3	5	3	5	3	4	3	5	3	3	3	4	4	3.78571	4	3	2	2	3
2	1	1	2	4	3	3	3	4	4	4	4	5	4	4	4	4	5	3.92857	3	3	3	3	3	2	3	5	4	2	3.1	5	3	4	3	4	3	4	3	3	3	4	4	3	3	3.5	2	4	3	2	3
2	1	1	2	5	5	3	4	5	5	4	5	5	5	5	4	5	5	4.64286	4	4	4	4	4	4	4	4	4	4	4	4	4	4	4	5	4	4	4	4	4	5	4	4	4	4.14286	4	5	3	4	3
2	3	1	2	4	5	5	3	4	4	4	5	4	4	4	5	4	5	4.28571	5	5	4	4	5	5	4	4	4	4	4.4	5	4	5	4	5	5	5	4	5	5	4	5	5	4	4.64286	4	4	3	3	4
2	2	1	2	5	5	5	5	4	5	5	5	4	4	5	5	5	5	4.78571	5	4	4	4	4	4	4	4	4	4	4.1	4	4	4	4	5	5	5	5	5	5	4	4	4	4	4.42857	4	4	4	4	4
2	2	1	2	5	4	5	4	3	3	5	4	5	3	4	4	3	5	4.07143	5	4	5	4	4	4	5	4	5	4	4.4	5	5	5	4	5	5	4	4	5	4	5	4	4	5	4.57143	4	5	4	3	4
2	2	1	2	3	5	4	3	3	5	5	4	5	3	4	1	1	5	3.64286	2	1	1	1	5	2	4	4	1	1	2.2	2	4	3	1	2	1	1	2	4	1	4	1	5	4	2.5	4	4	4	3	4
2	2	1	2	5	3	3	3	4	4	4	4	5	4	4	3	4	4	3.85714	4	4	3	3	4	4	4	4	4	3	3.7	4	4	4	4	4	4	4	4	5	4	4	4	4	4	4.07143	4	4	4	3	3
2	2	1	2	2	3	4	2	2	2	4	4	3	2	2	3	2	4	2.78571	2	2	3	1	4	2	2	2	3	2	2.3	3	4	3	1	3	3	2	1	2	1	2	3	1	2	2.21429	2	2	4	2	1
1	2	1	2	4	4	2	4	4	4	4	4	4	4	5	4	4	5	4	4	4	3	4	4	4	3	4	4	4	3.8	5	5	5	5	5	4	5	4	5	5	5	3	4	4	4.57143	4	4	4	4	4
1	2	1	2	4	4	4	4	3	4	4	3	4	3	4	4	4	4	3.78571	4	4	4	4	4	4	4	4	4	4	4	3	3	4	4	4	3	4	4	4	4	4	4	4	4	3.78571	4	4	4	4	4
1	2	1	2	3	4	4	4	4	3	5	3	4	4	3	4	3	4	3.71429	4	4	4	4	4	4	4	4	4	3	3.9	4	4	4	4	3	4	5	4	4	5	4	4	5	4	4.14286	4	4	4	4	4
1	3	1	2	4	4	3	3	3	2	3	3	3	3	3	3	2	3	3	3	3	4	3	3	5	3	3	3	3	3.3	3	3	4	3	5	3	4	3	3	2	3	3	3	3	3.21429	3	3	3	2	3
2	2	1	2	3	4	2	3	4	3	4	3	3	4	5	3	3	4	3.42857	5	5	5	5	5	5	5	4	5	5	4.9	4	4	5	3	4	3	5	3	4	3	3	3	3	4	3.64286	5	5	5	4	5
1	2	1	2	4	4	4	4	3	1	5	3	4	3	4	1	1	4	3.21429	4	4	3	4	3	3	4	4	3	3	3.5	4	4	4	4	5	4	5	4	4	4	4	4	4	4	4.14286	4	4	4	3	4
1	3	1	2	4	4	4	4	4	4	4	3	4	4	4	4	4	4	3.92857	4	4	4	4	4	4	4	4	4	5	4.1	4	4	4	4	4	4	4	4	4	4	4	4	4	4	4	4	4	4	4	4
1	2	1	2	5	5	4	5	5	5	5	5	5	5	5	5	5	5	4.92857	5	5	5	5	5	5	5	5	5	5	5	5	5	5	5	5	5	5	5	5	5	5	5	5	5	5	5	5	5	5	5
2	2	1	2	4	4	4	4	5	5	5	5	5	5	5	4	5	5	4.64286	4	4	4	4	4	5	5	4	4	4	4.2	5	5	4	5	5	5	5	5	5	4	5	4	4	4	4.64286	4	5	5	4	4
1	1	1	2	5	4	4	4	4	4	5	5	4	4	4	4	4	4	4.21429	5	5	4	4	4	4	5	5	5	5	4.6	4	4	4	4	4	4	4	4	4	4	4	4	4	4	4	4	4	4	4	4
1	2	1	2	5	4	4	4	4	4	5	4	4	4	4	4	4	5	4.21429	4	4	4	4	5	5	5	5	5	5	4.6	4	3	2	4	4	4	4	4	5	4	4	5	4	5	4	4	4	5	5	5
1	2	1	2	5	4	5	4	5	4	4	5	5	5	4	4	4	5	4.5	5	5	5	5	5	5	5	5	5	5	5	4	2	5	4	5	4	5	5	5	4	4	5	5	5	4.42857	5	4	5	5	5
1	2	1	2	2	3	3	2	1	4	4	2	3	1	3	4	4	3	2.78571	2	1	3	5	3	1	3	1	3	5	2.7	1	2	4	4	3	2	1	1	2	2	4	2	2	1	2.21429	2	4	5	4	4
2	2	1	2	4	4	4	5	5	5	5	4	5	5	4	1	5	5	4.35714	4	5	5	4	4	5	5	4	5	5	4.6	5	4	5	3	5	5	5	3	5	5	5	4	5	5	4.57143	4	4	4	4	4
2	2	1	2	3	3	4	4	3	4	4	4	4	3	3	4	4	5	3.71429	3	2	2	2	4	4	4	5	3	4	3.3	5	5	5	4	5	3	4	3	4	4	4	3	4	5	4.14286	3	3	3	3	3
2	3	1	2	4	4	3	4	4	4	4	4	4	4	4	4	4	3	3.85714	3	3	4	3	4	3	4	4	4	4	3.6	4	4	4	4	4	4	5	4	4	4	3	3	4	4	3.92857	3	3	4	4	4
1	1	1	2	4	4	4	5	5	5	5	4	5	5	4	4	5	5	4.57143	4	4	4	4	4	5	4	4	5	4	4.2	4	5	5	4	5	4	4	4	5	4	4	4	5	4	4.35714	4	4	4	5	5
1	2	1	2	2	2	1	2	1	2	1	2	1	1	1	2	2	1	1.5	1	1	2	2	1	2	2	2	2	2	1.7	1	1	1	2	1	1	1	1	1	2	2	2	2	1	1.35714	2	2	2	2	3
2	2	1	2	5	4	3	5	5	4	5	5	5	5	5	4	4	5	4.57143	5	5	4	5	5	5	5	4	5	5	4.8	5	5	5	4	4	3	3	4	5	5	5	5	5	5	4.5	4	5	5	5	5
2	3	1	2	3	4	3	3	5	4	5	5	5	5	4	4	4	4	4.14286	3	3	3	3	4	4	3	3	3	3	3.2	1	1	1	4	4	3	4	3	4	3	3	3	4	4	3	3	4	3	3	4
2	3	1	2	4	4	3	4	4	4	4	4	4	4	4	4	4	4	3.92857	4	4	4	4	4	4	4	4	4	4	4	4	4	4	4	4	4	4	4	4	4	4	4	4	4	4	3	3	4	4	3
2	3	1	2	1	2	1	2	2	1	1	2	1	2	1	1	1	2	1.42857	3	3	3	3	3	3	3	3	3	3	3	1	1	2	1	2	1	2	1	2	1	2	1	2	1	1.42857	3	3	3	3	3
2	2	1	2	5	5	4	5	5	5	5	5	5	5	4	4	5	5	4.78571	5	4	5	2	5	5	4	5	5	5	4.5	3	4	5	5	5	5	5	4	4	3	5	5	5	5	4.5	4	5	5	4	5
2	2	1	2	2	2	2	3	2	2	1	2	2	2	2	1	2	2	1.92857	2	3	3	2	2	2	3	2	2	3	2.4	1	2	2	2	2	3	2	3	2	3	2	3	2	2	2.21429	3	2	3	3	3
2	2	1	2	4	5	3	4	5	4	5	4	5	5	5	4	4	5	4.42857	5	4	3	4	4	3	3	3	5	4	3.8	4	3	5	5	4	4	5	4	5	4	4	5	4	5	4.35714	5	5	4	4	3
2	2	1	2	4	3	5	5	5	4	5	5	5	5	5	4	4	5	4.57143	5	5	3	4	5	5	4	4	5	5	4.5	4	5	5	5	5	5	5	5	5	5	5	4	5	5	4.85714	5	4	5	5	5
2	2	1	2	4	4	4	4	4	4	4	4	4	4	4	4	4	4	4	4	4	4	4	4	4	4	4	4	4	4	4	4	4	4	4	4	4	4	4	4	4	4	4	4	4	4	4	4	4	4
2	2	1	2	4	4	3	4	4	4	4	4	4	4	4	4	4	4	3.92857	4	4	4	4	4	4	4	4	4	4	4	4	4	4	4	4	4	4	4	4	4	4	4	4	4	4	4	4	4	4	4
2	3	1	2	4	4	4	4	4	4	4	4	4	4	4	4	4	4	4	4	4	4	4	4	4	4	4	4	4	4	4	4	4	4	4	4	4	4	4	4	4	4	4	4	4	4	4	4	4	4
2	2	1	2	4	5	5	4	5	4	4	5	5	5	5	5	4	5	4.64286	4	4	3	3	4	4	4	4	4	4	3.8	5	4	5	5	5	5	4	4	4	5	5	4	4	4	4.5	4	5	4	4	4
2	3	1	2	3	3	1	1	5	1	5	5	4	2	3	1	1	4	2.78571	2	2	4	3	3	5	5	5	4	4	3.7	1	3	3	1	2	1	5	2	3	3	3	3	3	4	2.64286	4	5	5	4	4
2	2	1	2	4	2	4	3	4	2	4	3	3	4	3	3	2	4	3.21429	4	2	1	3	3	4	4	4	3	1	2.9	4	4	4	4	5	5	4	4	5	3	4	4	5	4	4.21429	3	4	4	4	4
2	2	1	2	4	5	5	5	4	5	5	5	5	4	5	5	5	5	4.78571	5	5	5	4	4	4	5	4	4	5	4.5	4	5	5	4	5	5	5	4	5	4	5	5	5	5	4.71429	5	5	4	5	4
1	2	1	2	2	1	1	1	2	1	1	2	2	2	3	1	1	1	1.5	1	1	1	1	1	1	1	1	1	1	1	1	3	1	1	1	1	1	1	2	2	2	2	2	1	1.5	1	1	1	1	1
2	3	1	2	4	4	4	4	4	4	4	4	4	4	4	4	4	5	4.07143	5	4	4	4	5	4	5	5	5	4	4.5	4	5	5	5	5	4	4	4	5	4	4	4	4	4	4.35714	5	4	4	4	5
2	2	1	2	4	4	4	4	5	5	4	5	5	5	4	4	4	5	4.42857	4	4	4	4	4	4	4	4	4	4	4	4	4	4	4	4	4	4	4	5	4	4	4	4	4	4.07143	4	4	4	4	4
2	3	1	2	4	4	4	4	5	5	4	5	5	5	4	4	4	5	4.42857	4	4	4	4	4	4	4	4	4	4	4	4	4	4	4	4	4	4	4	5	4	4	4	4	4	4.07143	4	5	4	4	4
1	2	1	2	5	4	4	4	5	5	5	5	5	5	5	4	5	5	4.71429	5	5	3	4	4	4	4	5	5	5	4.4	2	4	5	5	5	5	5	5	3	5	5	5	5	5	4.57143	5	5	5	5	4
1	2	1	2	3	3	2	2	4	4	4	5	5	4	3	1	3	5	3.42857	3	3	2	5	3	3	4	5	4	4	3.6	5	3	5	5	5	4	5	4	3	3	4	3	3	5	4.07143	2	1	2	2	2
1	2	1	2	5	5	5	5	5	5	5	5	5	5	5	5	5	5	5	4	5	4	4	4	4	4	4	5	5	4.3	5	5	5	5	5	5	5	5	5	5	5	5	5	5	5	4	5	4	4	5
1	2	1	2	5	5	5	5	4	5	5	5	5	4	5	4	4	3	4.57143	5	5	4	4	4	4	5	5	4	5	4.5	4	5	5	4	5	5	4	5	5	5	4	5	4	5	4.64286	5	5	5	4	4
2	2	1	2	4	4	4	4	4	4	4	4	4	4	4	4	4	4	4	3	4	4	4	4	4	4	4	4	4	3.9	3	4	5	5	5	5	5	5	5	3	4	4	5	5	4.5	4	4	4	4	4
2	2	1	2	4	4	4	3	4	4	4	4	5	4	4	4	4	4	4	3	3	3	3	3	4	4	4	3	4	3.4	4	5	4	4	5	5	5	4	4	3	3	4	3	4	4.07143	5	4	3	4	3
2	2	1	2	2	2	1	2	1	1	1	1	1	1	1	1	1	1	1.21429	1	1	4	3	2	2	4	3	3	3	2.6	1	1	2	2	1	1	1	1	2	2	2	2	1	1	1.42857	1	2	2	2	1
1	1	1	2	5	5	3	3	5	5	5	3	5	5	5	2	5	5	4.35714	4	5	4	4	5	5	5	5	5	5	4.7	5	5	5	5	5	5	5	5	4	3	4	2	4	4	4.35714	5	4	4	3	3
1	2	1	2	3	4	2	3	4	4	3	4	5	4	4	4	4	5	3.78571	4	3	3	2	3	3	4	4	4	4	3.4	3	3	4	4	5	4	5	3	3	3	3	3	3	5	3.64286	3	4	3	3	4
1	2	1	2	5	5	5	5	5	5	5	5	5	5	5	5	5	5	5	5	5	5	5	5	5	5	5	5	5	5	5	5	5	5	5	5	5	5	5	5	5	5	5	5	5	5	5	5	5	5
1	2	1	2	3	5	4	3	5	5	5	4	5	5	4	5	5	5	4.5	4	4	5	5	5	5	5	4	4	4	4.5	4	5	5	4	5	5	5	4	5	4	5	4	4	5	4.57143	5	4	4	4	5
1	2	1	2	5	4	4	4	4	4	3	5	5	4	3	3	5	5	4.14286	5	4	4	4	3	5	4	3	4	4	4	3	3	5	3	5	4	5	4	5	4	5	4	5	4	4.21429	3	3	3	3	4
1	2	1	2	4	4	4	5	5	5	3	5	5	5	5	5	5	5	4.64286	4	5	4	4	5	5	5	5	5	5	4.7	5	5	4	4	5	5	5	5	5	5	5	5	4	5	4.78571	5	5	5	5	5
1	2	1	2	5	5	4	4	5	5	5	3	4	5	5	5	4	5	4.57143	4	4	3	5	4	5	5	5	4	4	4.3	5	3	5	4	5	4	5	4	5	4	3	4	4	5	4.28571	4	5	3	4	4
1	2	1	2	3	3	4	4	4	5	5	4	4	4	4	4	4	4	4	3	4	3	3	3	2	3	3	4	3	3.1	5	5	4	4	5	5	5	3	4	3	4	4	4	4	4.21429	3	4	4	2	3
2	3	1	2	5	4	4	4	5	5	4	5	4	4	4	4	4	5	4.35714	3	4	3	3	3	3	3	3	3	3	3.1	3	4	5	4	4	3	5	3	4	4	4	4	3	4	3.85714	4	4	3	3	3
2	2	1	2	4	4	4	4	3	4	4	3	3	4	4	3	3	4	3.64286	4	4	4	4	4	4	4	4	4	3	3.9	4	4	4	4	4	4	4	4	4	4	4	4	4	4	4	3	4	4	3	4
2	1	1	2	4	4	4	4	5	4	4	4	4	4	4	3	5	5	4.14286	5	5	4	4	4	4	4	4	4	4	4.2	5	5	5	5	5	5	5	5	4	3	4	4	4	5	4.57143	4	4	4	4	4
2	1	1	2	4	4	4	3	4	4	4	3	4	3	3	2	4	4	3.57143	4	4	4	4	4	4	5	4	5	5	4.3	4	4	4	4	4	4	5	4	5	4	5	4	4	4	4.21429	5	4	4	5	4
1	2	1	2	3	1	2	4	5	4	3	4	5	4	3	3	4	4	3.5	4	3	3	3	4	4	3	4	3	4	3.5	5	3	4	4	5	4	5	4	4	3	4	4	4	3	4	3	3	4	3	3
1	1	1	2	5	4	4	4	5	4	4	4	4	4	4	4	4	5	4.21429	4	4	4	4	4	4	4	4	5	4	4.1	5	5	5	4	4	4	5	5	5	5	5	5	4	4	4.64286	4	4	4	4	5
1	2	1	2	4	5	4	4	5	5	4	4	5	5	4	4	4	5	4.42857	5	5	4	4	4	4	5	4	4	4	4.3	4	5	5	5	5	5	5	5	5	5	5	4	4	5	4.78571	4	4	4	4	4
2	2	1	2	4	4	4	4	4	4	4	4	4	4	4	4	4	4	4	4	4	4	4	4	4	4	4	4	4	4	4	4	5	4	5	4	5	4	4	4	4	4	4	5	4.28571	4	4	4	4	4
1	2	1	2	4	4	4	4	5	4	3	5	5	4	3	3	4	5	4.07143	4	4	4	4	4	4	4	4	4	3	3.9	4	4	5	5	4	4	5	4	4	5	4	4	5	4	4.35714	4	4	4	3	4
2	2	1	2	5	4	5	4	5	5	5	5	5	4	5	4	4	4	4.57143	5	5	3	3	4	4	5	5	4	4	4.2	3	5	5	5	5	3	5	4	5	4	4	4	4	5	4.35714	3	5	4	3	4
1	2	1	2	5	4	4	3	5	5	4	3	5	4	4	5	5	5	4.35714	4	4	4	4	4	4	4	4	4	4	4	4	4	5	4	4	4	5	4	4	4	4	4	3	5	4.14286	4	4	4	3	4
2	2	1	2	4	4	4	4	5	4	4	2	5	3	4	4	4	4	3.92857	5	1	1	1	1	2	4	4	4	4	2.7	4	4	5	5	5	5	5	5	5	5	5	3	5	5	4.71429	4	4	4	1	1
1	2	1	2	4	3	2	5	5	4	1	4	5	5	4	2	4	4	3.71429	4	4	3	4	4	4	3	3	3	4	3.6	5	4	4	3	4	4	4	4	3	3	4	3	4	5	3.85714	3	4	4	4	4
1	3	1	2	4	4	5	4	5	4	5	5	5	4	4	4	4	4	4.35714	4	4	3	5	4	4	5	4	5	4	4.2	4	4	5	4	5	4	5	4	5	5	5	4	5	5	4.57143	4	4	4	4	4
1	1	1	2	3	3	4	4	5	4	4	3	5	3	2	4	5	5	3.85714	4	3	3	3	3	4	3	4	4	4	3.5	3	3	4	4	5	5	5	3	5	4	4	3	5	4	4.07143	3	4	4	4	3
2	2	1	2	4	4	5	4	5	5	4	5	5	5	4	5	4	5	4.57143	4	4	5	4	4	5	4	4	4	5	4.3	4	5	4	4	5	4	5	3	4	4	4	3	4	4	4.07143	4	4	4	4	4
1	1	1	2	4	5	4	3	5	5	5	3	5	4	4	4	3	4	4.14286	4	4	3	3	4	3	4	4	4	3	3.6	4	5	5	4	4	5	5	4	4	3	4	4	4	5	4.28571	3	4	3	4	4
1	2	1	2	4	4	3	4	4	5	5	3	4	4	4	4	3	4	3.92857	3	3	3	3	4	4	3	3	4	4	3.4	4	4	5	4	4	4	4	3	4	3	4	4	4	4	3.92857	4	4	4	3	4
2	2	1	2	4	4	4	4	5	4	4	3	3	4	4	4	4	4	3.92857	4	3	4	3	4	3	4	3	3	4	3.5	3	4	4	4	5	4	5	4	4	5	4	3	4	4	4.07143	4	4	3	4	4
2	1	1	2	4	4	4	4	5	5	5	4	5	5	4	5	3	5	4.42857	4	5	4	4	4	4	4	4	4	4	4.1	4	4	5	5	4	5	5	4	5	4	4	4	4	4	4.35714	4	4	4	3	4
2	3	1	2	3	2	3	2	5	5	5	4	4	5	4	3	2	4	3.64286	2	3	2	2	3	3	2	3	3	3	2.6	4	4	4	3	5	4	4	3	4	3	3	3	4	3	3.64286	2	2	3	2	3
2	1	1	2	4	4	4	4	5	5	4	4	4	4	4	4	4	5	4.21429	4	3	3	3	4	3	4	4	3	4	3.5	3	3	5	4	4	3	5	3	4	3	4	5	3	4	3.78571	3	4	4	4	3
2	2	1	2	4	4	4	4	5	5	4	3	4	4	4	4	4	5	4.14286	3	4	3	3	4	3	4	4	3	4	3.5	5	3	5	3	4	3	5	2	4	3	4	5	3	4	3.78571	3	5	4	4	4
2	2	1	2	4	3	2	3	5	5	4	3	4	2	2	3	2	4	3.28571	4	3	4	3	3	4	4	3	3	4	3.5	4	4	4	4	4	3	5	3	4	3	3	4	3	5	3.78571	3	4	3	4	4
2	2	1	2	4	4	5	5	4	4	4	4	5	4	4	4	3	5	4.21429	3	3	4	4	4	4	3	3	4	4	3.6	3	4	5	4	4	3	4	3	4	4	4	4	4	4	3.85714	4	4	4	3	4
2	2	1	2	4	4	5	4	5	5	4	5	5	5	4	4	4	4	4.42857	3	4	4	4	4	4	3	4	4	4	3.8	4	5	5	4	3	4	4	4	5	4	4	3	4	4	4.07143	4	4	4	3	4
2	1	1	2	4	4	3	4	5	5	4	5	5	5	4	4	4	4	4.28571	4	4	4	4	4	4	3	4	4	4	3.9	4	5	5	4	3	4	4	4	5	4	4	3	4	4	4.07143	4	4	4	3	4
1	2	1	2	4	4	4	5	4	4	5	5	4	4	4	4	4	5	4.28571	4	3	4	4	4	5	4	4	5	5	4.2	4	5	5	4	4	4	5	5	4	4	4	3	3	4	4.14286	5	4	4	5	4
1	2	1	2	4	4	2	4	3	5	4	4	3	4	4	3	3	4	3.64286	3	2	2	2	2	3	1	4	4	3	2.6	4	3	4	2	2	2	3	3	5	3	3	2	3	2	2.92857	3	3	3	3	2
2	1	1	2	3	3	1	3	4	4	1	1	2	1	1	1	3	3	2.21429	4	4	4	4	4	4	4	3	4	3	3.8	5	5	5	5	5	5	5	4	5	4	5	4	5	4	4.71429	2	2	4	3	4
2	1	1	2	3	2	3	2	5	4	4	3	3	3	3	3	3	4	3.21429	4	3	2	2	2	2	2	3	3	2	2.5	4	5	5	4	5	4	5	3	4	3	4	3	4	3	4	2	3	2	2	2
2	2	2	2	4	4	4	4	5	5	5	5	5	5	5	5	4	5	4.64286	5	5	2	3	4	4	4	4	4	4	3.9	4	5	5	4	5	5	5	5	5	5	5	4	5	5	4.78571	4	4	4	4	4
2	2	2	2	2	4	3	4	4	5	4	4	4	4	4	3	4	4	3.78571	4	4	3	3	4	4	4	4	3	4	3.7	3	4	4	4	4	5	4	4	5	3	4	3	4	4	3.92857	4	4	4	3	4
2	2	2	2	5	5	5	5	5	5	5	5	5	5	5	5	5	5	5	5	5	5	5	5	5	5	5	5	5	5	5	4	4	5	5	5	5	5	5	5	5	5	5	5	4.85714	5	5	5	5	5
[truncated: 8 more columns]

## Sheet: Codebook
DEMOGRAPHIC CODE	STUDENT INTERNSHIP EXPERIENCE (SIE) ITEMS CODE	PSYCHOLOGICAL CAPITAL (PSYCAP) ITEMS CODE	COMPETENCE (C) ITEMS CODE	EMPLOYABILITY OF VOCATIONAL STUDENTS (EVS) ITEMS CODE
Gender	Clear internship objectives	Hope	Life and Career Competencies	Human Capital and Professional Development
1 = Male	SIE1 = From the start I got clarity regarding the purpose of the internship and the things I learned during the internship	PsyCap1 = I can find various ways to overcome obstacles that arise during my studies	C1 = I have the ability to adapt quickly to changing situations or demands that occur in learning or group activities	EVS1 = I have the ability to discuss professionally with various professionals or technical aspects of work
2 = Female	SIE2 = I gain knowledge easily which will be assessed during my internship	PsyCap2 = I realized that many approaches can be used to overcome the problems faced	C2 = I have the ability to interact clearly and effectively with group members who have different backgrounds, beliefs or opinions	EVS2 = I achieved a level of education sufficient to operate as a prospective new employee in the job
	SIE3 = I easily know the standards of work during my internship	PsyCap3 = I am committed to doing my best and working hard to achieve the goals I set	C3 = I have the ability to plan, organise and execute projects efficiently and effectively	EVS3 = I am able to evaluate sufficient technical skills to be able to complete tasks or solve problems at school
	SIE4 = I have a clear idea of what work to do during my internship	All measured on 5-point Likert scale from 1 "strongly disagree" to 5 "strongly agree"	C4 = I have the ability to lead and inspire group members with a clear vision, purpose and values	All measured on 5-point Likert scale from 1 "strongly disagree" to 5 "strongly agree"
Age	All measured on 5-point Likert scale from 1 "strongly disagree" to 5 "strongly agree"		All measured on 5-point Likert scale from 1 "strongly disagree" to 5 "strongly agree"
1 = 16 years				Sosial Capital and Networks
2 = 17 years	School Support	Optimism	Learning and Innovation Competencies	EVS4 = I have a satisfactory level of professional experience to operate on the job
3 = 18 years	SIE5 = The school really helped me in preparing to find an internship	PsyCap4 = I still have high hopes that I can succeed in learning situations during the pandemic	C5 = I am able to use inductive or deductive reasoning for a variety of situations; use systems thinking and decision making	EVS5 = I am able to convince others about work when decisions within the team have to be made
	SIE6 = School supervisors provide support in completing assignments and projects given during the internship	PsyCap5 = I am optimistic that the investment of time and effort I am making now will bring positive results in the future	C6 = I was able to communicate clearly and collaborate with other group members	All measured on 5-point Likert scale from 1 "strongly disagree" to 5 "strongly agree"
	SIE7 = School supervisors provide support in identifying and understanding problems that arise during the internship	PsyCap6 = I tend to see positive lessons and learnings from every learning experience, both success and failure	C7 = I am able to think work creatively and create new innovations
School Status	All measured on 5-point Likert scale from 1 "strongly disagree" to 5 "strongly agree"	PsyCap7 = I have a strong belief that I can make my dreams come true and achieve the big goals I set	All measured on 5-point Likert scale from 1 "strongly disagree" to 5 "strongly agree"	Career Identity and Self-Management
1 = country		All measured on 5-point Likert scale from 1 "strongly disagree" to 5 "strongly agree"		EVS6 = Building social relationships can have a positive effect on my life
2 = private	comfortable environment		Information Technology and Media Competencies	EVS7 = I have a clear plan for my career
	SIE8 = I was treated with respect and professionalism by all parties at the internship site, including colleagues and superiors	Resiliency	C8 = I am able to access information effectively and efficiently and evaluate the information used competently, and effectively to solve problems	EVS8 = I have clear career goals
	SIE9 = My internship supervisor was always available to answer questions and provide guidance during the internship	PsyCap8 = I can identify and analyze various problems that arise in learning	C9 = I am able to select and develop media used for communication	EVS9 = I have a clear strategy to achieve my career goals
School Accreditation	SIE10 = My industrial supervisor provided an alternative view and shared personal experiences relevant to the problems I faced during my internship	PsyCap9 = I always try to find out the cause of the low grades I receive and find solutions to improve them	C10 = I was able to analyse information media and create appropriate media for communication	All measured on 5-point Likert scale from 1 "strongly disagree" to 5 "strongly agree"
1 = A (excellent)	SIE11 = My industrial supervisor regularly provided clear and detailed feedback on my performance during my internship	PsyCap10 = I understand that everyone experiences failure and getting back up is the key to achieving long-term success	All measured on 5-point Likert scale from 1 "strongly disagree" to 5 "strongly agree"
2 = B (good)	All measured on 5-point Likert scale from 1 "strongly disagree" to 5 "strongly agree"	PsyCap11 = I have a strong intrinsic motivation to achieve high academic achievements and am always looking for ways to continuously improve myself		Envirionmental Monitoring
		All measured on 5-point Likert scale from 1 "strongly disagree" to 5 "strongly agree"		EVS10 = I have a clear idea of the target industry according to my field of work
	job prospects			Measured on 5-point Likert scale from 1 "strongly disagree" to 5 "strongly agree"
	SIE12 = The results of my work during my internship provide financial benefits or career opportunities that have a positive impact on the well-being of my life	Self-Efficacy
	SIE13 = I have the opportunity to be involved in projects that are challenging and provide valuable experience for the advancement of my career.	PsyCap12 = I have a strong belief that I can complete difficult tasks successfully		Balance
	SIE14 = This internship provides an opportunity to observe and learn from the best practices carried out by experienced employees at the company	PsyCap13 = I have enough self-confidence to ask the teacher when I have difficulty doing an assignment		EVS11 = I am able to achieve a balance between my work goals and the support of my colleagues
	All measured on 5-point Likert scale from 1 "strongly disagree" to 5 "strongly agree"	PsyCap14 = I feel confident that I can make a meaningful and useful contribution to others with the abilities I have		EVS12 = I am able to achieve a balance between my career goals and the support of my colleagues
		All measured on 5-point Likert scale from 1 "strongly disagree" to 5 "strongly agree"		All measured on 5-point Likert scale from 1 "strongly disagree" to 5 "strongly agree"
